# Supplementary material for: Ultra-sensitive digital quantification of proteins and mRNA in single cells
Source: Nat Commun. 2019 Aug 7;10:3544. doi: 10.1038/s41467-019-11531-z (PMC6685952; doi:10.1038/s41467-019-11531-z)
Supplement: Supplementary file 5 — Supplementary Data 1 [file 41467_2019_11531_MOESM5_ESM.xlsx]

## Sheet: CD147
HEK293T		H1299		A549
85857.5		67132.7		7417.38
112362		76029.2		15134.8
121197		145584		39739.9
127623		157715		53994.5
130032		158524		55719.5
133245		162568		55810.3
134048		185214		59442.1
140474		202198		69429.4
141277		209477		73969
146096		215947		75784.9
146096		218373		79416.7
147702		219182		84864.3
154128		222417		87588.1
154931		222417		89403.9
159750		229696		89403.9
160553		230505		90311.9
162963		236166		93035.7
165367		241828		93943.6
170191		241828		93943.6
175011		246680		96667.4
175011		246680		104839
180455		252342		105747
180633		253151		109379
182239		254768		110286
182239		255577		111194
184649		258812		119366
195893		259621		119366
199909		260430		122090
200712		261238		125721
206229		262047		127537
208744		262856		127537
218382		263665		132077
232840		266091		132985
233643		266091		138432
237659		267709		139340
240068		270135		139340
242478		271752		140248
244084		274179		141156
245833		276605		142064
251313		282266		142972
265320		282266		146604
266573		284693		146604
270589		287928		150236
283551		287928		151144
286653		294398		152959
290466		295207		161131
292275		297633		162039
293881		299251		166578
296123		310574		170210
297897		313000		172934
302410		319470		173842
306810		323514		181105
314354		326749		182013
320011		328367		182921
333213		333219		188369
333841		334837		188369
335099		344542		189277
336356		344542		190185
346414		349395		190185
356472		351821		192001
359615		352630		193817
361501		354247		194724
386018		356674		199264
388533		366379		204712
392933		366379		205620
396688		369614		208343
408649		370423		209251
411163		375275		216515
419964		375275		217423
424365		375275		220147
436937		376893		221055
455168		380128		223778
509230		386598		226502
519917		391451		226502
540033		400347		229226
558264		401156		231042
570208		402774		231042
586552		410861		233766
595982		424611		237397
604783		429463		239213
612955		436742		246477
619241		472328		261912
619241		494974		263728
620499		512767		270991
651930		516002		284610
660103		525707		287334
672675		528134		292781
699078		534604		302769
814118		561293		303677
50518.1		567763		313664
13080.6		574234		314572
56143.1		575851		316388
74268.1		659155		328191
17080.6		704446		330007
20768.1				346350
405518				350889
160518				515226
126768				517949
182393
114268
98018.1
10268.1
259268
194893
8205.62
175518
28268.1
75518.1
4330.62
101768
294268
17768.1
174893
105518
258643
56768.1
398643
21893.1
148643
233643
25330.6
146443
111058
6520
303366
25520
251058
151058
160289
214135
257212
96443.1
160289
142597
3289.23
438751
37058.5
16827.7
18212.3
196443
13289.2
24904.6
17596.9
22366.2
107212
154905
301828
31212.3
127982
7289.23
29981.5
97981.5
89520
42673.8
31827.7
24904.6
34443.1
164135
54135.4
48750.8
48750.8
7175
105175
282925
50425
62675
6675
156175
662925
175675
24925
42925
108425
44925
23425
24925
45925
460425
34175
96425
4925
27925
62675
17925
16425
222925
42175
36675
134925
12925
300425
570425
29425
29925
20175
25425
24925
375425
16425
447925
692925
67425
395425
72675
217925
42425
207925
14425
45925
322925
68675
175425
58675
32900
219733
206400
28733.3
221400
61400
45233.3
72566.7
63566.7
276400
366400
17733.3
181400
45733.3
168067
36900
359733
60900
318067
37733.3
45233.3
43066.7
32233.3
54733.3
32233.3
239733
323067
56400
398067
323067
39066.7
107567
216400
529733
32066.7
46566.7
48733.3
363067
37400
31233.3
15900
466400
61566.7
271400
271400
158067
116400
37900
91566.7
424733
38566.7
81900
872925

## Sheet: TNFR1
A549		H1299
1549.17		6309.73
1681.32		6309.73
2408.17		6401.72
2804.63		6401.72
3002.86		6493.72
3002.86		6769.71
3135.01		6769.71
3927.94		6769.71
3994.01		7045.7
4126.17		7137.7
4390.47		7321.7
4654.78		7321.7
5051.24		7689.68
5381.63		8149.67
5513.78		8885.65
5778.09		9069.64
6240.63		9161.64
6372.78		9161.64
6571.01		9437.63
6967.47		9713.62
6967.47		9713.62
7033.55		9805.62
7562.16		9897.62
8024.7		9897.62
8355.08		9897.62
8421.16		10265.6
8553.31		10449.6
8883.7		10633.6
8883.7		10817.6
8949.78		11093.6
9214.08		11093.6
9346.24		11185.6
9412.31		11461.6
9676.62		11461.6
9742.7		11829.6
9742.7		11921.6
9808.77		11921.6
10139.2		12197.5
10535.6		12197.5
10667.8		12381.5
10799.9		12657.5
10932.1		12657.5
11658.9		12841.5
11658.9		13117.5
11791.1		13117.5
11857.2		13577.5
12121.5		13669.5
12650.1		13761.5
12716.2		13761.5
12980.5		14037.5
13178.7		14865.5
13244.8		14957.5
13376.9		15049.5
13443		15049.5
13773.4		15049.5
14302		15693.4
14368.1		15969.4
14896.7		16061.4
15227.1		16061.4
15293.1		16337.4
15557.5		16705.4
15953.9		16705.4
15953.9		16889.4
16086.1		17257.4
16350.4		17441.4
16746.8		17717.4
16879		17993.4
16879		17993.4
17539.8		20017.3
17605.8		21121.3
18332.7		21121.3
18597		21213.3
18597		21305.3
18795.2		21765.3
19720.3		23237.2
21306.1		23697.2
22561.6		23697.2
22759.8		23789.2
22892		24157.2
23156.3		24249.2
26460.1		24433.2
28971.1		25629.1
33794.7		28849
34785.8		28941
36569.9		29677
37098.5		30597
		32528.9
		33540.9
